# Supplementary material for: Behavioral Management as a Coping Strategy for Managing Stressors in Primates: The Influence of Temperament and Species
Source: Biology (Basel). 2022 Mar 10;11(3):423. doi: 10.3390/biology11030423 (PMC8945664; doi:10.3390/biology11030423)
Supplement: Supplementary file 1 [file biology-11-00423-s001.zip]

Archive with 1 entries (1 files):
- biology-1630063-supplementary.pdf
